# Supplementary material for: Plant Growth Promotion and Heat Stress Amelioration in Arabidopsis Inoculated with Paraburkholderia phytofirmans PsJN Rhizobacteria Quantified with the GrowScreen-Agar II Phenotyping Platform
Source: Plants (Basel). 2022 Oct 30;11(21):2927. doi: 10.3390/plants11212927 (PMC9655538; doi:10.3390/plants11212927)
Supplement: Supplementary file 1 [file plants-11-02927-s001.zip]

Archive with 1 entries (1 files):
- plants-1974083-supplementary.pdf
